# Supplementary material for: Towards standardisation: comparison of five whole genome sequencing (WGS) analysis pipelines for detection of epidemiologically linked tuberculosis cases
Source: Euro Surveill. 2019 Dec 12;24(50):1900130. doi: 10.2807/1560-7917.ES.2019.24.50.1900130 (PMC6918587; doi:10.2807/1560-7917.ES.2019.24.50.1900130)
Supplement: Supplementary Material S1 [file 19-00130_SupplementaryMaterialS1.zip]

Archive with 2 entries (2 files):
- RIVM pipeline.zip
- SupplementaryMaterialS1_Disclaimer.pdf
